# Supplementary material for: Dlx1 and Rgs5 in the Ductus Arteriosus: Vessel-Specific Genes Identified by Transcriptional Profiling of Laser-Capture Microdissected Endothelial and Smooth Muscle Cells
Source: PLoS One. 2014 Jan 28;9(1):e86892. doi: 10.1371/journal.pone.0086892 (PMC3904938; doi:10.1371/journal.pone.0086892)
Supplement: Table S2 — RtqPCR assay details. This table contains the parameters derived by linear and robust regression of the pre-designed assays (Applied Biosystems) that were used for quantitative rt-PCR. The calibration curves obtained by robust regression are also represented in this supplementary table. All validated Applied Biosystems assays for Dlx1 will detect sequences 5′ upstream of the 3′ sequence detected by the Affymetrix microarray probes. Therefore, specific primers/probe against this 3′ sequence were designed. (XLS) [file pone.0086892.s007.xls]

## Sheet: Overview regression all assays
Linear regression					Robust regression
Gene symbol	Assay ID	Y-intercept	slope	r-squared	Y-intercept	slope	PCR efficiency
Pgk1	Rn00821429_g1	35.8844	-3.13397	0.989281	35.92	−3.15	107.62%
Ppib	Rn00574762_m1	34.3354	-3.46754	0.994929	33.66	−3.54	91.77%
Pcp4	Rn00564515_m1	36.02	-2.905	0.9585	35.86	−2.84	124.89%
Rgs5	Rn00571047_m1	35.1734	-3.43041	0.962544	35.2	−3.54	91.76%
Dlx1	made to order*	37.1317	-3.07487	0.970918	37.02	−3.06	112.05%
Tfap2b	Rn01511929_m1	38.15	-3.15	0.9664	38.63	−3.34	99.2%
Vwf	Rn01492194_s1	39.0352	-2.8438	0.959402	39.03	−2.85	124.54%
								*Dlx1 assay:
								*made to order - Integrated DNA Technologies, Interleuvenlaan 12A, B-3001 Leuven Belgium
								FWD primer:5'- AGG TCG CTT GAA AGT CAG AC -3'
								REV primer: 5'- ACA ACG ATT AGG TCC TGC AC -3'
								Probe:5'- /56-FAM/TGA CTT GTG /ZEN/TTC TGT GGT CGA GCC/3IABkFQ/ -3' (Quencher: 6-FAM/ZEN/IBFQ)

## Sheet: Pgk1
Linear regression
Gene symbol	Assay ID	Y-intercept	slope	r-squared
Pgk1	Rn00821429_g1	35.8844	-3.13397	0.989281
Robust regression
Gene symbol	Assay ID	Y-intercept	slope	PCR efficiency
Pgk1	Rn00821429_g1	35.92	−3.15	107.62%

## Sheet: Ppib
Linear regression
Gene symbol	Assay ID	Y-intercept	slope	r-squared
Ppib	Rn00574762_m1	34.3354	-3.46754	0.994929
Robust regression
Gene symbol	Assay ID	Y-intercept	slope	PCR efficiency
Ppib	Rn00574762_m1	33.66	−3.54	91.77%

## Sheet: Pcp4
Linear regression
Gene symbol	Assay ID	Y-intercept	slope	r-squared
Pcp4	Rn00564515_m1	36.02	-2.905	0.9585
Robust regression
Gene symbol	Assay ID	Y-intercept	slope	PCR efficiency
Pcp4	Rn00564515_m1	35.86	−2.84	124.89%

## Sheet: Rgs5
Linear regression
Gene symbol	Assay ID	Y-intercept	slope	r-squared
Rgs5	Rn00571047_m1	35.1734	-3.43041	0.962544
Robust regression
Gene symbol	Assay ID	Y-intercept	slope	PCR efficiency
Rgs5	Rn00571047_m1	35.2	−3.54	91.76%

## Sheet: Dlx1
Linear regression						*Dlx1 assay:
						*made to order - Integrated DNA Technologies, Interleuvenlaan 12A, B-3001 Leuven Belgium
Gene symbol	Assay ID	Y-intercept	slope	r-squared		FWD primer:5'- AGG TCG CTT GAA AGT CAG AC -3'
Dlx1	made to order*	37.1317	-3.07487	0.970918		REV primer: 5'- ACA ACG ATT AGG TCC TGC AC -3'
						Probe:5'- /56-FAM/TGA CTT GTG /ZEN/TTC TGT GGT CGA GCC/3IABkFQ/ -3' (Quencher: 6-FAM/ZEN/IBFQ)
Robust regression
Gene symbol	Assay ID	Y-intercept	slope	PCR efficiency
Dlx1	made to order*	37.02	−3.06	112.05%

## Sheet: Tfap2b
Linear regression
Gene symbol	Assay ID	Y-intercept	slope	r-squared
Tfap2b	Rn01511929_m1	38.15	-3.15	0.9664
Robust regression
Gene symbol	Assay ID	Y-intercept	slope	PCR efficiency
Tfap2b	Rn01511929_m1	38.63	−3.34	99.2%

## Sheet: Vwf
Linear regression
Gene symbol	Assay ID	Y-intercept	slope	r-squared
Vwf	Rn01492194_s1	39.0352	-2.8438	0.959402
Robust regression
Gene symbol	Assay ID	Y-intercept	slope	PCR efficiency
Vwf	Rn01492194_s1	39.03	−2.85	124.54%
